# Supplementary material for: C–N bond formation by a polyketide synthase
Source: Nat Commun. 2023 Mar 10;14:1319. doi: 10.1038/s41467-023-36989-w (PMC10006239; doi:10.1038/s41467-023-36989-w)
Supplement: Supplementary file 4 — Source Data [file 41467_2023_36989_MOESM4_ESM.xlsx]

## Sheet: Supplementary Fig. 15
Abbreviations used for each gel: M, marker; T, total protein; S, supernatant; Ft, flow through; E_Ni, elution of His-tagged protein; E_Strep, elution of StrepII-tagged protein, SEC, size exclusion chromatography.

## Sheet: Supplementary Fig. 19d
1 (substrate analogue)			3 (Amidation product)			2 (Hydrolysis product)			Transform to %
1.18527	0.870856	0.943874	0	0	0	0.0514233	0.0503292	0.041749
0.314068	0.169875	0.231664	0.499664	0.363994	0.490796	0.154385	0.101407	0.14592
0.414957	0.332092	0.349137	0	0	0	0.599228	0.553679	0.588921
0.526441	0.470641	0.474557	0.00846498	0.00783155		0.467877	0.436436	0.416972
0.337678	0.325124	0.360942	0	0	0	0.45469	0.593758	0.581665
1 (substrate analogue)			3 (Amidation product)			2 (Hydrolysis product)			Original Data
2058.3	1512.3	1639.1	0	0	0	89.3	87.4	72.5
545.4	295	402.3	867.7	632.1	852.3	268.1	176.1	253.4
720.6	576.7	606.3	0	0	0	1040.6	961.5	1022.7
914.2	817.3	824.1	14.7	13.6		812.5	757.9	724.1
586.4	564.6	626.8	0	0	0	789.6	1031.1	1010.1

## Sheet: Supplementary Fig. 20
2 (Hydrolysis product)			3 (Amidation product)			Transform to %
0.945052	1.14455	0.910397	1.28973	1.3862	1.03778
3.91695	4.3375	4.28973
4.82735	4.84046	4.92569
2 (Hydrolysis product)			3 (Amidation product)			Original Data
100.9	122.2	97.2	137.7	148	110.8
418.2	463.1	458
515.4	516.8	525.9
